# Supplementary material for: The burden of perioperative hypertension/hypotension: A systematic review
Source: PLoS One. 2022 Feb 9;17(2):e0263737. doi: 10.1371/journal.pone.0263737 (PMC8827488; doi:10.1371/journal.pone.0263737)
Supplement: S1 File — (TXT) [file pone.0263737.s002.txt]

PubMed

P1: ((perioperative[Title/Abstract]) AND (hypertension[Title/Abstract] OR hypotension[Title/Abstract] 
OR "blood pressure"[Title/Abstract]) NOT (pediatric[Title/Abstract] OR paediatric[Title/Abstract] OR pregnancy[Title/Abstract] 
OR child[Title/Abstract] OR children[Title/Abstract])) AND ("2010/01/01"[PDat] : "2020/12/31"[PDat]) AND English[lang])


Articles: 3,060

P2: (hypertension[MeSH Terms]) AND intensive care[MeSH Terms]) OR (period, perioperative[MeSH Terms] 
AND blood pressure[MeSH Terms] AND hypotension[MeSH Terms]) AND ("2010/01/01"[PDat] : "2020/12/31"[PDat]) AND English[lang])


Articles: 52


P3: (hypertension[MeSH Terms])OR hypotension[MeSH Terms] OR blood pressure[MeSH Terms]) AND (period, perioperative[MeSH Terms]
AND ("2010/01/01"[PDat] :"2020/12/31"[PDat]) AND English[lang])


Articles: 950
